# Supplementary material for: Getting the most out of RNA-seq data analysis
Source: PeerJ. 2015 Oct 29;3:e1360. doi: 10.7717/peerj.1360 (PMC4631466; doi:10.7717/peerj.1360)
Supplement: Table S1 [file peerj-03-1360-s001.csv]

	external_gene_id	chromosome_name	start_position	end_position	strand	gene_biotype	entrezgene	description	percentage_gc_content
ENSMUSG00000015484	Fam163a	1	157923096	158135156	-1	protein_coding	329274	family with sequence similarity 163, member A [Source:MGI Symbol;Acc:MGI:3618859]	46.69
ENSMUSG00000050141	BC049635	4	42880876	42887106	-1	protein_coding	277773	cDNA sequence BC049635 [Source:MGI Symbol;Acc:MGI:2679716]	47.18
ENSMUSG00000024248	Cox7a2l	17	83901270	83913670	-1	protein_coding	20463	cytochrome c oxidase subunit VIIa polypeptide 2-like [Source:MGI Symbol;Acc:MGI:106015]	45.07
ENSMUSG00000020912	Krt12	11	99276980	99283573	-1	protein_coding	268482	keratin 12 [Source:MGI Symbol;Acc:MGI:96687]	45.75
ENSMUSG00000054354	AA388235	17	34118437	34122296	1	protein_coding	NA	NA	NA
ENSMUSG00000015852	Fcrls	3	87054680	87067660	-1	protein_coding	80891	Fc receptor-like S, scavenger receptor [Source:MGI Symbol;Acc:MGI:1933397]	44.53
ENSMUSG00000062822	4833420G17Rik	13	120251579	120274924	1	protein_coding	67392	RIKEN cDNA 4833420G17 gene [Source:MGI Symbol;Acc:MGI:1914642]	41.16
ENSMUSG00000035775	Krt20	11	99289717	99299464	-1	protein_coding	66809	keratin 20 [Source:MGI Symbol;Acc:MGI:1914059]	44.88
ENSMUSG00000072572	Slc39a2	14	52512564	52516420	1	protein_coding	214922	solute carrier family 39 (zinc transporter), member 2 [Source:MGI Symbol;Acc:MGI:2684326]	50.12
ENSMUSG00000053644	Aldh7a1	18	56686402	56721878	-1	protein_coding	110695	aldehyde dehydrogenase family 7, member A1 [Source:MGI Symbol;Acc:MGI:108186]	45.23
ENSMUSG00000068299	1700019G17Rik	6	85849045	85854878	-1	protein_coding	75541	RIKEN cDNA 1700019G17 gene [Source:MGI Symbol;Acc:MGI:1922791]	48.3
ENSMUSG00000037461	Ints7	1	193399642	193446551	1	protein_coding	77065	integrator complex subunit 7 [Source:MGI Symbol;Acc:MGI:1924315]	43.26
ENSMUSG00000036339	6720456H20Rik	14	49065803	49134810	1	protein_coding	218989	RIKEN cDNA 6720456H20 gene [Source:MGI Symbol;Acc:MGI:2443219]	42.64
ENSMUSG00000066800	Rnasel	1	155600060	155609471	1	protein_coding	24014	ribonuclease L (2', 5'-oligoisoadenylate synthetase-dependent) [Source:MGI Symbol;Acc:MGI:1098272]	44.42
ENSMUSG00000047419	Cmya5	13	93810677	93868428	-1	protein_coding	76469	cardiomyopathy associated 5 [Source:MGI Symbol;Acc:MGI:1923719]	43.15
ENSMUSG00000026355	Mcm6	1	130228168	130256207	-1	protein_coding	17219	minichromosome maintenance deficient 6 (MIS5 homolog, S. pombe) (S. cerevisiae) [Source:MGI Symbol;Acc:MGI:1298227]	42.72
ENSMUSG00000005142	Man2b1	8	87607223	87621493	1	protein_coding	17159	mannosidase 2, alpha B1 [Source:MGI Symbol;Acc:MGI:107286]	50.15
ENSMUSG00000074252	Gm10654	8	73455304	73456936	1	protein_coding	NA	predicted gene 10654 [Source:MGI Symbol;Acc:MGI:3643366]	55.36
ENSMUSG00000030255	Sspn	6	145880161	145913743	1	protein_coding	16651	sarcospan [Source:MGI Symbol;Acc:MGI:1353511]	45.55
ENSMUSG00000072982	9230009I02Rik	11	50898589	50905335	1	protein_coding	NA	RIKEN cDNA 9230009I02 gene [Source:MGI Symbol;Acc:MGI:3588229]	45.38
ENSMUSG00000028575	4930579C15Rik	4	94573958	94595534	-1	protein_coding	67753	RIKEN cDNA 4930579C15 gene [Source:MGI Symbol;Acc:MGI:1915003]	40.27
ENSMUSG00000052430	Bmpr1b	3	141500100	141832389	-1	protein_coding	12167	bone morphogenetic protein receptor, type 1B [Source:MGI Symbol;Acc:MGI:107191]	39.35
ENSMUSG00000032343	Impg1	9	80160894	80359018	-1	protein_coding	63859	interphotoreceptor matrix proteoglycan 1 [Source:MGI Symbol;Acc:MGI:1926876]	40.86
ENSMUSG00000026385	Dbi	1	122009857	122017655	-1	protein_coding	13167	diazepam binding inhibitor [Source:MGI Symbol;Acc:MGI:94865]	48.88
ENSMUSG00000039452	Snx22	9	65912983	65917538	-1	protein_coding	382083	sorting nexin 22 [Source:MGI Symbol;Acc:MGI:2685966]	54.32
ENSMUSG00000022220	Adcy4	14	56387924	56402874	-1	protein_coding	104110	adenylate cyclase 4 [Source:MGI Symbol;Acc:MGI:99674]	50.77
ENSMUSG00000029816	Gpnmb	6	48986612	49006778	1	protein_coding	93695	glycoprotein (transmembrane) nmb [Source:MGI Symbol;Acc:MGI:1934765]	44.71
ENSMUSG00000026697	Myoc	1	164569300	164579824	1	protein_coding	17926	myocilin [Source:MGI Symbol;Acc:MGI:1202864]	46.55
ENSMUSG00000046101	6030422M02Rik	1	9898719	9932166	1	protein_coding	240697	RIKEN cDNA 6030422M02 gene [Source:MGI Symbol;Acc:MGI:3045334]	39.85
ENSMUSG00000078485	Plekhn1	4	155595565	155601994	-1	protein_coding	231002	pleckstrin homology domain containing, family N member 1 [Source:MGI Symbol;Acc:MGI:2387630]	53.34
ENSMUSG00000042210	Abhd14a	9	106342385	106349958	-1	protein_coding	68644	abhydrolase domain containing 14A [Source:MGI Symbol;Acc:MGI:1915894]	49.15
ENSMUSG00000022066	Entpd4	14	69955242	69984744	1	protein_coding	100862375	ectonucleoside triphosphate diphosphohydrolase 4 [Source:MGI Symbol;Acc:MGI:1914714]	47.3
ENSMUSG00000055917	Zfp277	12	41041633	41172361	-1	protein_coding	246196	zinc finger protein 277 [Source:MGI Symbol;Acc:MGI:1890393]	41.18
ENSMUSG00000074634	Gm7120	13	120276846	120284312	1	protein_coding	633640	predicted gene 7120 [Source:MGI Symbol;Acc:MGI:3648543]	47.03
ENSMUSG00000074715	Ccl28	NT_166323	149101	180536	-1	protein_coding	56838	chemokine (C-C motif) ligand 28 [Source:MGI Symbol;Acc:MGI:1861731]	42.09
ENSMUSG00000074361	Gpr77	7	16820101	16827667	-1	protein_coding	319430	G protein-coupled receptor 77 [Source:MGI Symbol;Acc:MGI:2442013]	47.19
ENSMUSG00000028331	5830415F09Rik	4	46389377	46402309	-1	protein_coding	74753	RIKEN cDNA 5830415F09 gene [Source:MGI Symbol;Acc:MGI:1922003]	44.42
ENSMUSG00000045968	5830403L16Rik	1	155696672	155747338	-1	protein_coding	240817	RIKEN cDNA 5830403L16 gene [Source:MGI Symbol;Acc:MGI:1923273]	44.76
ENSMUSG00000073476	Gm10516	1	193960780	193974895	1	protein_coding	NA	predicted gene 10516 [Source:MGI Symbol;Acc:MGI:3641979]	46.34
ENSMUSG00000000792	Slc5a5	8	73406788	73416656	-1	protein_coding	114479	solute carrier family 5 (sodium iodide symporter), member 5 [Source:MGI Symbol;Acc:MGI:2149330]	54.85
ENSMUSG00000021750	Fam107a	14	9128788	9150537	-1	protein_coding	268709	family with sequence similarity 107, member A [Source:MGI Symbol;Acc:MGI:3041256]	48.23
ENSMUSG00000078486	2310042D19Rik	4	155590036	155595416	1	protein_coding	74183	RIKEN cDNA 2310042D19 gene [Source:MGI Symbol;Acc:MGI:1921433]	51.92
ENSMUSG00000073673	Gm10560	4	155395712	155396071	-1	protein_coding	NA	NA	NA
ENSMUSG00000026414	Tnnt2	1	137737452	137748837	1	protein_coding	21956	troponin T2, cardiac [Source:MGI Symbol;Acc:MGI:104597]	52.29
ENSMUSG00000006403	Adamts4	1	173180552	173190768	1	protein_coding	240913	a disintegrin-like and metallopeptidase (reprolysin type) with thrombospondin type 1 motif, 4 [Source:MGI Symbol;Acc:MGI:1339949]	51.97
ENSMUSG00000037578	Pkd2l1	19	44222127	44266932	-1	protein_coding	329064	polycystic kidney disease 2-like 1 [Source:MGI Symbol;Acc:MGI:1352448]	45.19
ENSMUSG00000019232	Agxt2l1	3	130320493	130338666	1	protein_coding	71760	alanine-glyoxylate aminotransferase 2-like 1 [Source:MGI Symbol;Acc:MGI:1919010]	42.08
ENSMUSG00000035686	Thrsp	7	104561448	104566240	-1	protein_coding	21835	thyroid hormone responsive SPOT14 homolog (Rattus) [Source:MGI Symbol;Acc:MGI:109126]	48.01
ENSMUSG00000033488	BC026585	1	159388711	159419191	1	protein_coding	226527	cDNA sequence BC026585 [Source:MGI Symbol;Acc:MGI:2448516]	44.83
ENSMUSG00000046402	Rbp1	9	98325236	98346967	1	protein_coding	19659	retinol binding protein 1, cellular [Source:MGI Symbol;Acc:MGI:97876]	49.43
ENSMUSG00000023345	Poc1a	9	106183643	106252202	1	protein_coding	70235	POC1 centriolar protein homolog A (Chlamydomonas) [Source:MGI Symbol;Acc:MGI:1917485]	50.93
ENSMUSG00000027636	Sla2	2	156698193	156712928	-1	protein_coding	77799	Src-like-adaptor 2 [Source:MGI Symbol;Acc:MGI:1925049]	51.73
ENSMUSG00000078552	Dcdc2b	4	129285771	129291510	-1	protein_coding	NA	doublecortin domain containing 2b [Source:MGI Symbol;Acc:MGI:2686212]	52.15
ENSMUSG00000078633	AC161053.1	3	98186404	98216666	1	protein_coding	NA	NA	NA
ENSMUSG00000072620	Slfn2	11	82878614	82884180	1	protein_coding	20556	schlafen 2 [Source:MGI Symbol;Acc:MGI:1313258]	47.21
ENSMUSG00000052076	AC155270.1	12	27825661	27845311	-1	protein_coding	NA	predicted gene 9866 [Source:MGI Symbol;Acc:MGI:3643118]	46.25
ENSMUSG00000041782	Lad1	1	137715508	137729543	1	protein_coding	16763	ladinin [Source:MGI Symbol;Acc:MGI:109343]	53.22
ENSMUSG00000000958	Slc7a7	14	54989128	55028297	-1	protein_coding	20540	solute carrier family 7 (cationic amino acid transporter, y+ system), member 7 [Source:MGI Symbol;Acc:MGI:1337120]	47.14
ENSMUSG00000024121	Atp6v0c	17	24300833	24306647	-1	protein_coding	11984	ATPase, H+ transporting, lysosomal V0 subunit C [Source:MGI Symbol;Acc:MGI:88116]	54.02
ENSMUSG00000036860	Mrpl55	11	59015988	59019636	1	protein_coding	67212	mitochondrial ribosomal protein L55 [Source:MGI Symbol;Acc:MGI:1914462]	47.38
ENSMUSG00000000402	Egfl6	X	162960939	163023652	-1	protein_coding	54156	EGF-like-domain, multiple 6 [Source:MGI Symbol;Acc:MGI:1858599]	42.54
ENSMUSG00000076439	Mog	17	37147691	37160343	-1	protein_coding	17441	myelin oligodendrocyte glycoprotein [Source:MGI Symbol;Acc:MGI:97435]	44.11
ENSMUSG00000034205	Loxl2	14	70008975	70093527	1	protein_coding	94352	lysyl oxidase-like 2 [Source:MGI Symbol;Acc:MGI:2137913]	47.05
ENSMUSG00000022076	Klhl1	14	96504478	96918321	-1	protein_coding	93688	kelch-like 1 (Drosophila) [Source:MGI Symbol;Acc:MGI:2136335]	36.41
ENSMUSG00000028024	Enpep	3	128972095	129035667	-1	protein_coding	13809	glutamyl aminopeptidase [Source:MGI Symbol;Acc:MGI:106645]	41.69
ENSMUSG00000040113	Mettl11b	1	165632388	165655363	-1	protein_coding	240879	methyltransferase like 11B [Source:MGI Symbol;Acc:MGI:2685053]	40.54
ENSMUSG00000079494	Cml5	6	85767215	85770966	-1	protein_coding	69049	camello-like 5 [Source:MGI Symbol;Acc:MGI:1916299]	44.7
ENSMUSG00000036905	C1qb	4	136436044	136442102	-1	protein_coding	12260	complement component 1, q subcomponent, beta polypeptide [Source:MGI Symbol;Acc:MGI:88224]	49.25
ENSMUSG00000019737	AI428936	7	31099835	31104064	1	protein_coding	233066	expressed sequence AI428936 [Source:MGI Symbol;Acc:MGI:2141950]	53.11
ENSMUSG00000001473	Tubb6	18	67550371	67562402	1	protein_coding	67951	tubulin, beta 6 class V [Source:MGI Symbol;Acc:MGI:1915201]	48.35
ENSMUSG00000033417	2700078E11Rik	19	60603103	60656801	-1	protein_coding	78832	RIKEN cDNA 2700078E11 gene [Source:MGI Symbol;Acc:MGI:1926082]	38.87
ENSMUSG00000032066	Bco2	9	50341192	50363286	-1	protein_coding	170752	beta-carotene oxygenase 2 [Source:MGI Symbol;Acc:MGI:2177469]	41.94
ENSMUSG00000078853	Igtp	11	58013058	58021093	1	protein_coding	16145	interferon gamma induced GTPase [Source:MGI Symbol;Acc:MGI:107729]	46.67
ENSMUSG00000018102	Hist1h2bc	13	23776068	23784357	1	protein_coding	68024	histone cluster 1, H2bc [Source:MGI Symbol;Acc:MGI:1915274]	40.02
ENSMUSG00000072115	Ang	14	51715675	51721679	1	protein_coding	11727	angiogenin, ribonuclease, RNase A family, 5 [Source:MGI Symbol;Acc:MGI:88022]	44.66
ENSMUSG00000027375	Mal	2	127458962	127482431	-1	protein_coding	17153	myelin and lymphocyte protein, T cell differentiation protein [Source:MGI Symbol;Acc:MGI:892970]	48.14
ENSMUSG00000046056	Sbsn	7	31536581	31541152	1	protein_coding	282619	suprabasin [Source:MGI Symbol;Acc:MGI:2446326]	52.48
ENSMUSG00000032517	Mobp	9	120058860	120089161	1	protein_coding	17433	myelin-associated oligodendrocytic basic protein [Source:MGI Symbol;Acc:MGI:108511]	46.52
ENSMUSG00000069874	Irgm2	11	58013131	58036281	1	protein_coding	54396	immunity-related GTPase family M member 2 [Source:MGI Symbol;Acc:MGI:1926262]	46.67
ENSMUSG00000032398	Snapc5	9	64027104	64030491	1	protein_coding	330959	small nuclear RNA activating complex, polypeptide 5 [Source:MGI Symbol;Acc:MGI:1914282]	44.45
ENSMUSG00000032556	Bfsp2	9	103327250	103382658	-1	protein_coding	107993	beaded filament structural protein 2, phakinin [Source:MGI Symbol;Acc:MGI:1333828]	46.37
ENSMUSG00000053475	Tnfaip6	2	51893529	51912206	1	protein_coding	21930	tumor necrosis factor alpha induced protein 6 [Source:MGI Symbol;Acc:MGI:1195266]	40.98
ENSMUSG00000048677	Tpcn2	7	152439828	152469832	-1	protein_coding	233979	two pore segment channel 2 [Source:MGI Symbol;Acc:MGI:2385297]	53.12
ENSMUSG00000040936	Ulk4	9	120870379	121186299	-1	protein_coding	209012	unc-51-like kinase 4 (C. elegans) [Source:MGI Symbol;Acc:MGI:1921622]	48.9
ENSMUSG00000059423	2810408P10Rik	4	147197095	147222475	-1	protein_coding	242747	zinc finger protein 933 [Source:MGI Symbol;Acc:MGI:1922865]	42.79
ENSMUSG00000006154	Eps8l1	7	4416344	4430844	1	protein_coding	67425	EPS8-like 1 [Source:MGI Symbol;Acc:MGI:1914675]	50.58
ENSMUSG00000020553	Pctp	11	89843979	89864208	-1	protein_coding	18559	phosphatidylcholine transfer protein [Source:MGI Symbol;Acc:MGI:107375]	46.53
ENSMUSG00000062260	AA415398	4	119202927	119211374	-1	protein_coding	NA	NA	NA
ENSMUSG00000028758	Kif17	4	137806350	137857882	1	protein_coding	16559	kinesin family member 17 [Source:MGI Symbol;Acc:MGI:1098229]	52.9
ENSMUSG00000027387	Zc3h8	2	128752004	128769813	-1	protein_coding	57432	zinc finger CCCH type containing 8 [Source:MGI Symbol;Acc:MGI:1930128]	40.77
ENSMUSG00000025450	Gm9752	13	120262611	120265568	-1	protein_coding	NA	predicted gene 9752 [Source:MGI Symbol;Acc:MGI:3641896]	43.64
ENSMUSG00000023918	Gpr115	17	42793840	42829233	-1	protein_coding	78249	G protein-coupled receptor 115 [Source:MGI Symbol;Acc:MGI:1925499]	42.22
ENSMUSG00000027858	Tspan2	3	102538452	102576215	1	protein_coding	70747	tetraspanin 2 [Source:MGI Symbol;Acc:MGI:1917997]	46.73
ENSMUSG00000040852	Plekhh2	17	84911235	85021469	1	protein_coding	213556	pleckstrin homology domain containing, family H (with MyTH4 domain) member 2 [Source:MGI Symbol;Acc:MGI:2146813]	42.93
ENSMUSG00000023908	Pkmyt1	17	23869441	23873694	1	protein_coding	268930	protein kinase, membrane associated tyrosine/threonine 1 [Source:MGI Symbol;Acc:MGI:2137630]	50.8
ENSMUSG00000024912	Fosl1	19	5447547	5455945	1	protein_coding	14283	fos-like antigen 1 [Source:MGI Symbol;Acc:MGI:107179]	51.1
ENSMUSG00000049608	Gpr55	1	87836112	87857630	-1	protein_coding	227326	G protein-coupled receptor 55 [Source:MGI Symbol;Acc:MGI:2685064]	45.87
ENSMUSG00000044519	Zfp488	14	34780260	34791950	-1	protein_coding	382867	zinc finger protein 488 [Source:MGI Symbol;Acc:MGI:2686052]	47.49
ENSMUSG00000051617	Krt9	11	100048095	100054560	-1	protein_coding	107656	keratin 9 [Source:MGI Symbol;Acc:MGI:96696]	49.15
ENSMUSG00000024174	Pot1b	17	55791323	55839517	-1	protein_coding	72836	protection of telomeres 1B [Source:MGI Symbol;Acc:MGI:1920086]	39.77
ENSMUSG00000072960	BC065397	X	133276321	133277682	1	protein_coding	NA	cDNA sequence BC065397 [Source:MGI Symbol;Acc:MGI:3584520]	47.98
ENSMUSG00000039594	A730069N07Rik	8	37912180	38015490	-1	protein_coding	NA	NA	NA
ENSMUSG00000024049	Myom1	17	71368861	71476195	1	protein_coding	17929	myomesin 1 [Source:MGI Symbol;Acc:MGI:1341430]	43.11
ENSMUSG00000004341	Gpx6	13	21404086	21411493	1	protein_coding	75512	glutathione peroxidase 6 [Source:MGI Symbol;Acc:MGI:1922762]	45.11
ENSMUSG00000048856	Slc25a47	12	110089335	110095024	1	protein_coding	104910	solute carrier family 25, member 47 [Source:MGI Symbol;Acc:MGI:2144766]	55.84
ENSMUSG00000056014	A430033K04Rik	5	139064117	139089982	1	protein_coding	243308	RIKEN cDNA A430033K04 gene [Source:MGI Symbol;Acc:MGI:3583896]	41.69
ENSMUSG00000074829	CAAA01180111.1.44494.1	NT_166313	200155	223606	-1	protein_coding	630836	RIKEN cDNA 2010315B03 isoform 3 [Source:RefSeq peptide;Acc:NP_001230048]	34.81
ENSMUSG00000036181	Hist1h1c	13	23830676	23832235	1	protein_coding	50708	histone cluster 1, H1c [Source:MGI Symbol;Acc:MGI:1931526]	55.06
ENSMUSG00000029797	Sspo	6	48398228	48451234	1	protein_coding	243369	SCO-spondin [Source:MGI Symbol;Acc:MGI:2674311]	53.93
ENSMUSG00000046152	Fut10	8	32297803	32372210	1	protein_coding	171167	fucosyltransferase 10 [Source:MGI Symbol;Acc:MGI:2384748]	44.21
ENSMUSG00000034282	Evpl	11	116081873	116099391	-1	protein_coding	14027	envoplakin [Source:MGI Symbol;Acc:MGI:107507]	57.15
ENSMUSG00000004609	Cd33	7	50783405	50788541	-1	protein_coding	12489	CD33 antigen [Source:MGI Symbol;Acc:MGI:99440]	48.02
ENSMUSG00000059355	BC056474	8	87604639	87606238	1	protein_coding	414077	cDNA sequence BC056474 [Source:MGI Symbol;Acc:MGI:3041257]	53.44
ENSMUSG00000026511	Srp9	1	184054868	184062538	1	protein_coding	27058	signal recognition particle 9 [Source:MGI Symbol;Acc:MGI:1350930]	46.49
ENSMUSG00000073411	H2-L	17	35400039	35404440	1	protein_coding	14964	histocompatibility 2, D region locus 1 [Source:MGI Symbol;Acc:MGI:95896]	54.09
ENSMUSG00000024810	Il33	19	29999604	30035194	1	protein_coding	77125	interleukin 33 [Source:MGI Symbol;Acc:MGI:1924375]	42.14
ENSMUSG00000031803	B3gnt3	8	74214655	74225688	-1	protein_coding	72297	UDP-GlcNAc:betaGal beta-1,3-N-acetylglucosaminyltransferase 3 [Source:MGI Symbol;Acc:MGI:2152535]	50.68
ENSMUSG00000030004	Cml4	6	85780382	85782076	-1	protein_coding	68396	N-acetyltransferase 8 (GCN5-related, putative) [Source:MGI Symbol;Acc:MGI:1915646]	50.56
ENSMUSG00000046618	Olfml2a	2	38787498	38819273	1	protein_coding	241327	olfactomedin-like 2A [Source:MGI Symbol;Acc:MGI:2444741]	48.28
ENSMUSG00000039328	Rnf122	8	32222292	32241954	1	protein_coding	68867	ring finger protein 122 [Source:MGI Symbol;Acc:MGI:1916117]	47.68
ENSMUSG00000056508	1700001K19Rik	12	111905899	111920818	-1	protein_coding	66323	RIKEN cDNA 1700001K19 gene [Source:MGI Symbol;Acc:MGI:1913573]	49.13
ENSMUSG00000041377	Ninj2	6	120043368	120150357	1	protein_coding	29862	ninjurin 2 [Source:MGI Symbol;Acc:MGI:1352751]	46.36
ENSMUSG00000063897	Dhrsx	NT_166291	15881	36183	1	protein_coding	236082	dehydrogenase/reductase SDR family member on chromosome X homolog precursor [Source:RefSeq peptide;Acc:NP_001028498]	38.65
ENSMUSG00000036854	Hspb6	7	31337197	31340462	1	protein_coding	243912	heat shock protein, alpha-crystallin-related, B6 [Source:MGI Symbol;Acc:MGI:2685325]	55.7
ENSMUSG00000044501	Zfp758	17	22498420	22514248	1	protein_coding	224598	zinc finger protein 758 [Source:MGI Symbol;Acc:MGI:2385044]	37.56
ENSMUSG00000079714	Pcdha6	18	37127285	37347311	1	protein_coding	NA	NA	NA
ENSMUSG00000002477	Snrpd1	18	10617865	10627968	1	protein_coding	20641	small nuclear ribonucleoprotein D1 [Source:MGI Symbol;Acc:MGI:98344]	42.05
ENSMUSG00000029343	Crybb1	5	112684835	112698605	1	protein_coding	12960	crystallin, beta B1 [Source:MGI Symbol;Acc:MGI:104992]	51.21
ENSMUSG00000022468	Endou	15	97541450	97561700	-1	protein_coding	19011	endonuclease, polyU-specific [Source:MGI Symbol;Acc:MGI:97746]	50.18
ENSMUSG00000074408	Gm10687	9	43931851	43942568	-1	protein_coding	NA	predicted gene 10687 [Source:MGI Symbol;Acc:MGI:3642689]	50.64
ENSMUSG00000031661	Nkd1	8	91045269	91116222	1	protein_coding	93960	naked cuticle 1 homolog (Drosophila) [Source:MGI Symbol;Acc:MGI:2135954]	51.89
ENSMUSG00000071083	Gm10311	8	71897427	71897813	-1	protein_coding	NA	predicted gene 10311 [Source:MGI Symbol;Acc:MGI:3642244]	35.14
ENSMUSG00000047180	Neurl3	1	36321447	36330270	-1	protein_coding	214854	neuralized homolog 3 homolog (Drosophila) [Source:MGI Symbol;Acc:MGI:2429944]	51.35
ENSMUSG00000072808	AC113092.2	6	119912385	119913686	-1	protein_coding	NA	NA	NA
ENSMUSG00000033813	Tcea1	1	4847884	4887983	1	protein_coding	21399	transcription elongation factor A (SII) 1 [Source:MGI Symbol;Acc:MGI:1196624]	38.88
ENSMUSG00000066197	Gpr139	7	126287764	126327962	-1	protein_coding	209776	G protein-coupled receptor 139 [Source:MGI Symbol;Acc:MGI:2685341]	44.18
ENSMUSG00000032487	Ptgs2	1	151947254	151955140	1	protein_coding	19225	prostaglandin-endoperoxide synthase 2 [Source:MGI Symbol;Acc:MGI:97798]	38.35
ENSMUSG00000040703	Cyp2s1	7	26587494	26601932	-1	protein_coding	74134	cytochrome P450, family 2, subfamily s, polypeptide 1 [Source:MGI Symbol;Acc:MGI:1921384]	51.18
ENSMUSG00000002910	Arrdc2	8	73359054	73363433	-1	protein_coding	70807	arrestin domain containing 2 [Source:MGI Symbol;Acc:MGI:1918057]	55.02
ENSMUSG00000073416	Gm10501	17	35093377	35109098	1	protein_coding	NA	NA	NA
ENSMUSG00000048572	E030010A14Rik	19	24748498	24754151	1	protein_coding	226040	RIKEN cDNA E030010A14 gene [Source:MGI Symbol;Acc:MGI:3583948]	45.51
ENSMUSG00000022512	Cldn1	16	26356728	26371927	-1	protein_coding	12737	claudin 1 [Source:MGI Symbol;Acc:MGI:1276109]	40.12
ENSMUSG00000034248	Slc25a37	14	69683106	69903160	-1	protein_coding	67712	solute carrier family 25, member 37 [Source:MGI Symbol;Acc:MGI:1914962]	48.75
ENSMUSG00000023963	Cyp39a1	17	43804474	43887794	1	protein_coding	56050	cytochrome P450, family 39, subfamily a, polypeptide 1 [Source:MGI Symbol;Acc:MGI:1927096]	42.79
ENSMUSG00000040298	Btbd16	7	137917583	137969411	1	protein_coding	330660	BTB (POZ) domain containing 16 [Source:MGI Symbol;Acc:MGI:3045247]	47.92
ENSMUSG00000028031	Dkk2	3	131748265	131843257	1	protein_coding	56811	dickkopf homolog 2 (Xenopus laevis) [Source:MGI Symbol;Acc:MGI:1890663]	39.18
ENSMUSG00000027377	Mall	2	127530122	127555668	-1	protein_coding	228576	mal, T cell differentiation protein-like [Source:MGI Symbol;Acc:MGI:2385152]	48.19
ENSMUSG00000028971	Cort	4	148499143	148500872	-1	protein_coding	12854	cortistatin [Source:MGI Symbol;Acc:MGI:109538]	50.92
ENSMUSG00000027386	Fbln7	2	128688717	128722770	1	protein_coding	70370	fibulin 7 [Source:MGI Symbol;Acc:MGI:1917620]	47.55
ENSMUSG00000026224	4933407L21Rik	1	87825058	87837199	1	protein_coding	NA	RIKEN cDNA 4933407L21 gene [Source:MGI Symbol;Acc:MGI:1918391]	49.91
ENSMUSG00000020160	Meis1	11	18780433	18918961	-1	protein_coding	17268	Meis homeobox 1 [Source:MGI Symbol;Acc:MGI:104717]	41.24
ENSMUSG00000027737	Slc7a11	3	50168858	50247535	-1	protein_coding	26570	solute carrier family 7 (cationic amino acid transporter, y+ system), member 11 [Source:MGI Symbol;Acc:MGI:1347355]	39.55
ENSMUSG00000028172	Tacr3	3	134491971	134597536	1	protein_coding	21338	tachykinin receptor 3 [Source:MGI Symbol;Acc:MGI:892968]	38.22
ENSMUSG00000034227	Foxj1	11	116192018	116196713	-1	protein_coding	15223	forkhead box J1 [Source:MGI Symbol;Acc:MGI:1347474]	59.65
ENSMUSG00000021702	Thbs4	13	93521546	93564713	-1	protein_coding	21828	thrombospondin 4 [Source:MGI Symbol;Acc:MGI:1101779]	46.01
ENSMUSG00000027315	Spint1	2	119063098	119075263	1	protein_coding	20732	serine protease inhibitor, Kunitz type 1 [Source:MGI Symbol;Acc:MGI:1338033]	51.05
ENSMUSG00000026579	F5	1	166081969	166150408	1	protein_coding	14067	coagulation factor V [Source:MGI Symbol;Acc:MGI:88382]	41.94
ENSMUSG00000034739	Mfrp	9	43909821	43917270	1	protein_coding	259172	membrane-type frizzled-related protein [Source:MGI Symbol;Acc:MGI:2385957]	56.54
ENSMUSG00000061808	Ttr	18	20823914	20832383	1	protein_coding	22139	transthyretin [Source:MGI Symbol;Acc:MGI:98865]	43.45
ENSMUSG00000053965	Pde5a	3	122432076	122559070	1	protein_coding	242202	phosphodiesterase 5A, cGMP-specific [Source:MGI Symbol;Acc:MGI:2651499]	41.26
ENSMUSG00000019997	Ctgf	10	24315248	24318489	1	protein_coding	14219	connective tissue growth factor [Source:MGI Symbol;Acc:MGI:95537]	51.42
ENSMUSG00000073532	Gm7276	18	77424146	77424775	-1	protein_coding	NA	predicted gene 7276 [Source:MGI Symbol;Acc:MGI:3646549]	64.62
ENSMUSG00000051811	Cox6b2	7	4703397	4704625	-1	protein_coding	333182	cytochrome c oxidase subunit VIb polypeptide 2 [Source:MGI Symbol;Acc:MGI:3044182]	58.8
ENSMUSG00000052135	Foxo6	4	119939684	119959954	-1	protein_coding	329934	forkhead box O6 [Source:MGI Symbol;Acc:MGI:2676586]	56.01
ENSMUSG00000001802	Lrp3	7	35984852	36000389	-1	protein_coding	435965	low density lipoprotein receptor-related protein 3 [Source:MGI Symbol;Acc:MGI:3584516]	54.36
ENSMUSG00000051456	Hspb3	13	114453236	114453700	-1	protein_coding	56534	heat shock protein 3 [Source:MGI Symbol;Acc:MGI:1928479]	51.47
ENSMUSG00000023949	Tcte1	17	45660383	45679628	1	protein_coding	21645	t-complex-associated testis expressed 1 [Source:MGI Symbol;Acc:MGI:98640]	50.23
ENSMUSG00000063011	Msln	17	25885559	25891322	-1	protein_coding	56047	mesothelin [Source:MGI Symbol;Acc:MGI:1888992]	54.74
ENSMUSG00000063234	Gpr84	15	103138670	103140878	-1	protein_coding	80910	G protein-coupled receptor 84 [Source:MGI Symbol;Acc:MGI:1934129]	52.7
ENSMUSG00000036907	C1ql2	1	122237152	122239748	1	protein_coding	226359	complement component 1, q subcomponent-like 2 [Source:MGI Symbol;Acc:MGI:3032521]	61.97
ENSMUSG00000078129	1700007I08Rik	2	154377512	154379012	1	protein_coding	70362	RIKEN cDNA 1700007I08 gene [Source:MGI Symbol;Acc:MGI:1917612]	59.36
ENSMUSG00000059852	Kcng2	18	80492368	80493072	-1	protein_coding	NA	potassium voltage-gated channel, subfamily G, member 2 [Source:MGI Symbol;Acc:MGI:3694646]	68.65
ENSMUSG00000079167	Gm9222	12	17888720	17946436	1	protein_coding	NA	NA	NA
ENSMUSG00000048899	Rimkla	4	119137888	119165233	-1	protein_coding	194237	ribosomal modification protein rimK-like family member A [Source:MGI Symbol;Acc:MGI:3040686]	48.04
ENSMUSG00000045871	Slitrk6	14	111147807	111154293	-1	protein_coding	239250	SLIT and NTRK-like family, member 6 [Source:MGI Symbol;Acc:MGI:2443198]	37.49
ENSMUSG00000031070	Mrgprf	7	152486733	152495462	1	protein_coding	211577	MAS-related GPR, member F [Source:MGI Symbol;Acc:MGI:2384823]	52.67
ENSMUSG00000037474	Dtl	1	193361244	193399413	-1	protein_coding	76843	denticleless homolog (Drosophila) [Source:MGI Symbol;Acc:MGI:1924093]	39.79
ENSMUSG00000051048	P4ha3	7	107434030	107468209	1	protein_coding	320452	procollagen-proline, 2-oxoglutarate 4-dioxygenase (proline 4-hydroxylase), alpha polypeptide III [Source:MGI Symbol;Acc:MGI:2444049]	46.37
ENSMUSG00000040856	Dlk1	12	110691059	110698901	1	protein_coding	13386	delta-like 1 homolog (Drosophila) [Source:MGI Symbol;Acc:MGI:94900]	53.54
ENSMUSG00000027577	Chrna4	2	180753085	180778251	-1	protein_coding	11438	cholinergic receptor, nicotinic, alpha polypeptide 4 [Source:MGI Symbol;Acc:MGI:87888]	52.68
ENSMUSG00000017969	Ptgis	2	167017305	167066104	-1	protein_coding	19223	prostaglandin I2 (prostacyclin) synthase [Source:MGI Symbol;Acc:MGI:1097156]	50.82
ENSMUSG00000069588	Gm11733	11	117345682	117350328	1	protein_coding	NA	predicted gene 11733 [Source:MGI Symbol;Acc:MGI:3650737]	48.59
ENSMUSG00000024517	Grp	18	66033148	66046232	1	protein_coding	225642	gastrin releasing peptide [Source:MGI Symbol;Acc:MGI:95833]	45.88
ENSMUSG00000013584	Aldh1a2	9	71063596	71144050	1	protein_coding	19378	aldehyde dehydrogenase family 1, subfamily A2 [Source:MGI Symbol;Acc:MGI:107928]	42.11
ENSMUSG00000079662	Ntn3	17	24340793	24346332	-1	protein_coding	18209	netrin 3 [Source:MGI Symbol;Acc:MGI:1341188]	59.21
ENSMUSG00000036492	Rnf39	17	37079996	37084931	1	protein_coding	386454	ring finger protein 39 [Source:MGI Symbol;Acc:MGI:2156378]	53.66
ENSMUSG00000021815	Zmynd17	14	21302138	21316016	-1	protein_coding	74843	zinc finger, MYND domain containing 17 [Source:MGI Symbol;Acc:MGI:1922093]	40.94
ENSMUSG00000070336	Fbxo47	11	97715140	97745468	-1	protein_coding	72973	F-box protein 47 [Source:MGI Symbol;Acc:MGI:1920223]	39.03
ENSMUSG00000071291	Zfp58	13	67591550	67601444	-1	protein_coding	238693	zinc finger protein 58 [Source:MGI Symbol;Acc:MGI:99205]	40.37
ENSMUSG00000052026	Slc6a7	18	61155035	61173876	-1	protein_coding	240332	solute carrier family 6 (neurotransmitter transporter, L-proline), member 7 [Source:MGI Symbol;Acc:MGI:2147363]	52.74
ENSMUSG00000013989	D430018E03Rik	5	143635756	143640052	-1	protein_coding	NA	RIKEN cDNA D430018E03 gene [Source:MGI Symbol;Acc:MGI:3045245]	54.55
ENSMUSG00000003072	Atp5d	10	79601377	79608558	1	protein_coding	66043	ATP synthase, H+ transporting, mitochondrial F1 complex, delta subunit [Source:MGI Symbol;Acc:MGI:1913293]	55.93
ENSMUSG00000008435	Rdh13	7	4376372	4397251	-1	protein_coding	108841	retinol dehydrogenase 13 (all-trans and 9-cis) [Source:MGI Symbol;Acc:MGI:1918732]	46.95
ENSMUSG00000056391	Gm9997	12	71212701	71214227	1	protein_coding	NA	NA	NA
ENSMUSG00000054091	1810037I17Rik	3	122627280	122629111	1	protein_coding	67704	RIKEN cDNA 1810037I17 gene [Source:MGI Symbol;Acc:MGI:1914954]	39.79
ENSMUSG00000026637	Traf5	1	193821311	193916449	-1	protein_coding	22033	TNF receptor-associated factor 5 [Source:MGI Symbol;Acc:MGI:107548]	46.81
ENSMUSG00000074004	B3gnt6	7	105340930	105347991	-1	protein_coding	272411	UDP-GlcNAc:betaGal beta-1,3-N-acetylglucosaminyltransferase 6 (core 3 synthase) [Source:MGI Symbol;Acc:MGI:3039603]	49.15
ENSMUSG00000059674	Cdh24	14	55250071	55260155	-1	protein_coding	239096	cadherin-like 24 [Source:MGI Symbol;Acc:MGI:1928330]	54.25
ENSMUSG00000044339	Alkbh2	5	114573935	114578227	-1	protein_coding	231642	alkB, alkylation repair homolog 2 (E. coli) [Source:MGI Symbol;Acc:MGI:2141032]	52.99
ENSMUSG00000040490	Lrfn2	17	49071704	49236913	1	protein_coding	70530	leucine rich repeat and fibronectin type III domain containing 2 [Source:MGI Symbol;Acc:MGI:1917780]	48.05
ENSMUSG00000039323	Igfbp2	1	72871077	72899048	1	protein_coding	16008	insulin-like growth factor binding protein 2 [Source:MGI Symbol;Acc:MGI:96437]	48.43
ENSMUSG00000048612	Myof	19	37973723	38117848	-1	protein_coding	226101	myoferlin [Source:MGI Symbol;Acc:MGI:1919192]	44.63
ENSMUSG00000070003	Ssbp4	8	73121390	73132201	-1	protein_coding	76900	single stranded DNA binding protein 4 [Source:MGI Symbol;Acc:MGI:1924150]	57.36
ENSMUSG00000028747	Htr6	4	138617023	138631485	-1	protein_coding	15565	5-hydroxytryptamine (serotonin) receptor 6 [Source:MGI Symbol;Acc:MGI:1196627]	52.1
ENSMUSG00000066510	Ankdd1a	9	65349260	65360556	-1	protein_coding	384945	ankyrin repeat and death domain containing 1A [Source:MGI Symbol;Acc:MGI:2686319]	49.71
ENSMUSG00000023935	Spats1	17	45582830	45611893	-1	protein_coding	71020	spermatogenesis associated, serine-rich 1 [Source:MGI Symbol;Acc:MGI:1918270]	45.76
ENSMUSG00000001773	Folh1	7	93867497	93924341	-1	protein_coding	53320	folate hydrolase [Source:MGI Symbol;Acc:MGI:1858193]	35.38
ENSMUSG00000028838	Extl1	4	133912287	133939765	-1	protein_coding	56219	exostoses (multiple)-like 1 [Source:MGI Symbol;Acc:MGI:1888742]	53.08
ENSMUSG00000044231	Nhlrc1	13	47108943	47110148	-1	protein_coding	105193	NHL repeat containing 1 [Source:MGI Symbol;Acc:MGI:2145264]	53.64
ENSMUSG00000023885	Thbs2	17	14805653	14831242	-1	protein_coding	21826	thrombospondin 2 [Source:MGI Symbol;Acc:MGI:98738]	46.51
ENSMUSG00000037683	Armc3	2	19120929	19231868	1	protein_coding	70882	armadillo repeat containing 3 [Source:MGI Symbol;Acc:MGI:1918132]	41.77
ENSMUSG00000032584	Mst1r	9	107809220	107822710	1	protein_coding	19882	macrophage stimulating 1 receptor (c-met-related tyrosine kinase) [Source:MGI Symbol;Acc:MGI:99614]	53.53
ENSMUSG00000042293	Gm5617	9	48303565	48304069	1	protein_coding	434402	predicted gene 5617 [Source:MGI Symbol;Acc:MGI:3643566]	62.74
ENSMUSG00000020890	Gucy2e	11	69031622	69050538	-1	protein_coding	14919	guanylate cyclase 2e [Source:MGI Symbol;Acc:MGI:105123]	50.84
ENSMUSG00000071342	Gm889	12	40902973	40925902	-1	protein_coding	380755	predicted gene 889 [Source:MGI Symbol;Acc:MGI:2685735]	42.59
ENSMUSG00000044847	Lsm11	11	45741771	45758437	-1	protein_coding	72290	U7 snRNP-specific Sm-like protein LSM11 [Source:MGI Symbol;Acc:MGI:1919540]	48.37
ENSMUSG00000078536	Gm9932	NT_166286	8151	12264	-1	protein_coding	NA	Uncharacterized protein [Source:UniProtKB/TrEMBL;Acc:Q8C4S4]	46.55
ENSMUSG00000027793	Ccna1	3	54849399	54858964	-1	protein_coding	12427	cyclin A1 [Source:MGI Symbol;Acc:MGI:108042]	44.34
ENSMUSG00000045551	Fpr1	17	18013435	18020904	-1	protein_coding	14293	formyl peptide receptor 1 [Source:MGI Symbol;Acc:MGI:107443]	40.03
ENSMUSG00000024526	Cidea	18	67503253	67527432	1	protein_coding	12683	cell death-inducing DNA fragmentation factor, alpha subunit-like effector A [Source:MGI Symbol;Acc:MGI:1270845]	45.86
ENSMUSG00000042638	Gucy2c	6	136645806	136730286	-1	protein_coding	14917	guanylate cyclase 2c [Source:MGI Symbol;Acc:MGI:106903]	45.07
ENSMUSG00000055976	Cldn23	8	36888496	36889386	-1	protein_coding	71908	claudin 23 [Source:MGI Symbol;Acc:MGI:1919158]	54.76
ENSMUSG00000042797	Aqp11	7	104874889	104886497	-1	protein_coding	66333	aquaporin 11 [Source:MGI Symbol;Acc:MGI:1913583]	45.57
ENSMUSG00000046991	Wdr27	17	14955679	15080129	-1	protein_coding	71682	WD repeat domain 27 [Source:MGI Symbol;Acc:MGI:1918932]	42.22
ENSMUSG00000028843	Sh3bgrl3	4	133683321	133684704	-1	protein_coding	73723	SH3 domain binding glutamic acid-rich protein-like 3 [Source:MGI Symbol;Acc:MGI:1920973]	59.75
ENSMUSG00000022577	Ly6h	15	75381698	75397685	-1	protein_coding	23934	lymphocyte antigen 6 complex, locus H [Source:MGI Symbol;Acc:MGI:1346030]	50.63
ENSMUSG00000044349	Snhg11	2	158201374	158211881	1	protein_coding	319317	small nucleolar RNA host gene 11 [Source:MGI Symbol;Acc:MGI:2441845]	46.56
ENSMUSG00000033033	Calhm2	19	47179843	47212784	-1	protein_coding	72691	calcium homeostasis modulator 2 [Source:MGI Symbol;Acc:MGI:1919941]	48.95
ENSMUSG00000033170	Card10	15	78605570	78633472	-1	protein_coding	105844	caspase recruitment domain family, member 10 [Source:MGI Symbol;Acc:MGI:2146012]	54.47
ENSMUSG00000047228	BC048546	6	128489840	128531624	-1	protein_coding	232400	cDNA sequence BC048546 [Source:MGI Symbol;Acc:MGI:3039594]	41.76
ENSMUSG00000055926	Gm14137	2	119000245	119003300	1	protein_coding	623781	predicted gene 14137 [Source:MGI Symbol;Acc:MGI:3651144]	53.31
ENSMUSG00000058396	Gpr182	10	127184332	127188788	-1	protein_coding	11536	G protein-coupled receptor 182 [Source:MGI Symbol;Acc:MGI:109545]	52.28
ENSMUSG00000038156	Spon1	7	120909512	121186884	1	protein_coding	233744	spondin 1, (f-spondin) extracellular matrix protein [Source:MGI Symbol;Acc:MGI:2385287]	44.26
ENSMUSG00000044052	Ccr10	11	101034311	101036757	-1	protein_coding	12777	chemokine (C-C motif) receptor 10 [Source:MGI Symbol;Acc:MGI:1096320]	55.95
ENSMUSG00000051498	Tlr6	5	65344345	65351274	-1	protein_coding	21899	toll-like receptor 6 [Source:MGI Symbol;Acc:MGI:1341296]	44
ENSMUSG00000052848	C130026L21Rik	5	112010581	112016173	1	protein_coding	NA	RIKEN cDNA C130026L21 gene [Source:MGI Symbol;Acc:MGI:3041189]	49.89
ENSMUSG00000001493	Meox1	11	101738824	101755688	-1	protein_coding	17285	mesenchyme homeobox 1 [Source:MGI Symbol;Acc:MGI:103220]	51.14
ENSMUSG00000015568	Lpl	8	71404454	71430831	1	protein_coding	16956	lipoprotein lipase [Source:MGI Symbol;Acc:MGI:96820]	42.17
ENSMUSG00000064307	Lrrc51	7	109061498	109082409	-1	protein_coding	69358	leucine rich repeat containing 51 [Source:MGI Symbol;Acc:MGI:1916608]	43.55
ENSMUSG00000078433	Gm4924	10	81817000	81863591	1	protein_coding	NA	NA	NA
ENSMUSG00000034639	Setmar	6	108015039	108027116	1	protein_coding	74729	SET domain and mariner transposase fusion gene [Source:MGI Symbol;Acc:MGI:1921979]	43.09
ENSMUSG00000031805	Jak3	8	74200195	74214474	1	protein_coding	16453	Janus kinase 3 [Source:MGI Symbol;Acc:MGI:99928]	56.86
ENSMUSG00000049134	Nrap	19	56394534	56464525	-1	protein_coding	18175	nebulin-related anchoring protein [Source:MGI Symbol;Acc:MGI:1098765]	46.87
ENSMUSG00000032807	Alox12b	11	68970491	68983294	1	protein_coding	11686	arachidonate 12-lipoxygenase, 12R type [Source:MGI Symbol;Acc:MGI:1274782]	51.28
ENSMUSG00000040987	Mill2	7	19425315	19444003	1	protein_coding	243864	MHC I like leukocyte 2 [Source:MGI Symbol;Acc:MGI:2179989]	45.28
ENSMUSG00000079469	Pigb	9	72862474	72887458	-1	protein_coding	55981	phosphatidylinositol glycan anchor biosynthesis, class B [Source:MGI Symbol;Acc:MGI:1891825]	46.36
ENSMUSG00000034684	Sema3f	9	107583833	107612806	-1	protein_coding	20350	sema domain, immunoglobulin domain (Ig), short basic domain, secreted, (semaphorin) 3F [Source:MGI Symbol;Acc:MGI:1096347]	56.02
ENSMUSG00000025355	Mmp19	10	128228017	128237880	1	protein_coding	58223	matrix metallopeptidase 19 [Source:MGI Symbol;Acc:MGI:1927899]	46.76
ENSMUSG00000031790	Mmp15	8	97876168	97898193	1	protein_coding	17388	matrix metallopeptidase 15 [Source:MGI Symbol;Acc:MGI:109320]	53.26
ENSMUSG00000040767	Snrnp25	11	32105415	32108984	1	protein_coding	78372	small nuclear ribonucleoprotein 25 (U11/U12) [Source:MGI Symbol;Acc:MGI:1925622]	50.84
ENSMUSG00000054426	A930005H10Rik	3	115584499	115591048	-1	protein_coding	NA	RIKEN cDNA A930005H10 gene [Source:MGI Symbol;Acc:MGI:1915411]	62.78
ENSMUSG00000089738	6330403K07Rik	11	70846539	70846904	-1	protein_coding	NA	NA	NA
ENSMUSG00000005553	Atp4a	7	31497249	31510552	1	protein_coding	11944	ATPase, H+/K+ exchanging, gastric, alpha polypeptide [Source:MGI Symbol;Acc:MGI:88113]	52.92
ENSMUSG00000005973	Rcn1	2	105226448	105239476	-1	protein_coding	19672	reticulocalbin 1 [Source:MGI Symbol;Acc:MGI:104559]	47.93
ENSMUSG00000022212	Cpne6	14	56129456	56136266	1	protein_coding	12891	copine VI [Source:MGI Symbol;Acc:MGI:1334445]	55.03
ENSMUSG00000030606	Hapln3	7	86260026	86275895	-1	protein_coding	67666	hyaluronan and proteoglycan link protein 3 [Source:MGI Symbol;Acc:MGI:1914916]	49.19
ENSMUSG00000047259	Mc4r	18	67018696	67019694	-1	protein_coding	17202	melanocortin 4 receptor [Source:MGI Symbol;Acc:MGI:99457]	45.18
ENSMUSG00000071451	Psmg4	13	34254833	34270041	1	protein_coding	69666	proteasome (prosome, macropain) assembly chaperone 4 [Source:MGI Symbol;Acc:MGI:1916916]	45.91
ENSMUSG00000048827	Pkd1l3	8	112138417	112198286	1	protein_coding	244646	polycystic kidney disease 1 like 3 [Source:MGI Symbol;Acc:MGI:2664670]	46.3
ENSMUSG00000055313	Pgbd1	13	21513144	21532927	-1	protein_coding	319207	piggyBac transposable element derived 1 [Source:MGI Symbol;Acc:MGI:2441675]	41.7
ENSMUSG00000042632	Pla2g6	15	79116660	79158583	-1	protein_coding	53357	phospholipase A2, group VI [Source:MGI Symbol;Acc:MGI:1859152]	51.87
ENSMUSG00000051111	Sv2c	13	96729398	96902532	-1	protein_coding	75209	synaptic vesicle glycoprotein 2c [Source:MGI Symbol;Acc:MGI:1922459]	43.8
ENSMUSG00000028989	Angptl7	4	147869292	147874569	-1	protein_coding	654812	angiopoietin-like 7 [Source:MGI Symbol;Acc:MGI:3605801]	49.7
ENSMUSG00000006281	Tep1	14	51443737	51490235	-1	protein_coding	21745	telomerase associated protein 1 [Source:MGI Symbol;Acc:MGI:109573]	46.39
ENSMUSG00000003665	Has1	17	17980287	17992152	-1	protein_coding	15116	hyaluronan synthase1 [Source:MGI Symbol;Acc:MGI:106590]	44.84
ENSMUSG00000055839	Tceb2	17	23961707	23966065	-1	protein_coding	67673	transcription elongation factor B (SIII), polypeptide 2 [Source:MGI Symbol;Acc:MGI:1914923]	46.57
ENSMUSG00000021636	Marveld2	13	101365914	101386903	-1	protein_coding	218518	MARVEL (membrane-associating) domain containing 2 [Source:MGI Symbol;Acc:MGI:2446166]	45.83
ENSMUSG00000020131	Pcsk4	10	79784028	79792243	-1	protein_coding	18551	proprotein convertase subtilisin/kexin type 4 [Source:MGI Symbol;Acc:MGI:97514]	56.96
ENSMUSG00000037649	H2-DMa	17	34272594	34276027	1	protein_coding	14998	histocompatibility 2, class II, locus DMa [Source:MGI Symbol;Acc:MGI:95921]	53.83
ENSMUSG00000028619	2210012G02Rik	4	106806760	106851721	-1	protein_coding	66526	RIKEN cDNA 2210012G02 gene [Source:MGI Symbol;Acc:MGI:1913776]	46.2
ENSMUSG00000037536	Fbxo34	14	48092250	48151575	1	protein_coding	78938	F-box protein 34 [Source:MGI Symbol;Acc:MGI:1926188]	44.47
ENSMUSG00000024983	Vti1a	19	55390547	55701051	1	protein_coding	53611	vesicle transport through interaction with t-SNAREs homolog 1A (yeast) [Source:MGI Symbol;Acc:MGI:1855699]	44.11
ENSMUSG00000025207	Sema4g	19	45063591	45077887	1	protein_coding	26456	sema domain, immunoglobulin domain (Ig), transmembrane domain (TM) and short cytoplasmic domain, (semaphorin) 4G [Source:MGI Symbol;Acc:MGI:1347047]	52.96
ENSMUSG00000063698	Sfxn4	19	60913180	60937382	-1	protein_coding	94281	sideroflexin 4 [Source:MGI Symbol;Acc:MGI:2137680]	42.63
ENSMUSG00000070942	Il1rl2	1	40381472	40422316	1	protein_coding	107527	interleukin 1 receptor-like 2 [Source:MGI Symbol;Acc:MGI:1913107]	42.91
ENSMUSG00000073423	Zfp414	17	33766047	33768657	1	protein_coding	328801	zinc finger protein 414 [Source:MGI Symbol;Acc:MGI:1915641]	55.17
ENSMUSG00000041445	Mmrn2	14	35188690	35217473	1	protein_coding	105450	multimerin 2 [Source:MGI Symbol;Acc:MGI:2385618]	48.19
ENSMUSG00000025731	0610011F06Rik	17	26012460	26014107	1	protein_coding	68347	RIKEN cDNA 0610011F06 gene [Source:MGI Symbol;Acc:MGI:1915597]	55.42
ENSMUSG00000024990	Rbp4	19	38191117	38199738	-1	protein_coding	19662	retinol binding protein 4, plasma [Source:MGI Symbol;Acc:MGI:97879]	49.9
ENSMUSG00000044881	Chchd8	7	107685614	107688883	1	protein_coding	68185	coiled-coil-helix-coiled-coil-helix domain containing 8 [Source:MGI Symbol;Acc:MGI:1915435]	45.75
ENSMUSG00000022195	6030458C11Rik	15	12738170	12754396	-1	protein_coding	77877	RIKEN cDNA 6030458C11 gene [Source:MGI Symbol;Acc:MGI:1925127]	44.5
ENSMUSG00000000560	Gabra2	5	71352296	71487088	-1	protein_coding	14395	gamma-aminobutyric acid (GABA) A receptor, subunit alpha 2 [Source:MGI Symbol;Acc:MGI:95614]	36.52
ENSMUSG00000051113	Fam71e1	7	51752041	51756840	1	protein_coding	75538	family with sequence similarity 71, member E1 [Source:MGI Symbol;Acc:MGI:1922788]	52.44
ENSMUSG00000045657	Pcdhb10	18	37571328	37574168	1	protein_coding	93881	protocadherin beta 10 [Source:MGI Symbol;Acc:MGI:2136745]	48.43
ENSMUSG00000038760	Trhr	15	44027779	44067458	1	protein_coding	22045	thyrotropin releasing hormone receptor [Source:MGI Symbol;Acc:MGI:98824]	37.52
ENSMUSG00000034226	Rhov	2	119094937	119097008	-1	protein_coding	228543	ras homolog gene family, member V [Source:MGI Symbol;Acc:MGI:2444227]	59.41
ENSMUSG00000020019	Ntn4	10	93103426	93209952	1	protein_coding	57764	netrin 4 [Source:MGI Symbol;Acc:MGI:1888978]	43.2
ENSMUSG00000043773	1700048O20Rik	9	121847253	121856132	1	protein_coding	NA	RIKEN cDNA 1700048O20 gene [Source:MGI Symbol;Acc:MGI:1920637]	41.6
ENSMUSG00000062252	Tmhs	17	28712663	28720538	1	protein_coding	328789	lipoma HMGIC fusion partner-like 5 [Source:MGI Symbol;Acc:MGI:1915382]	51.31
ENSMUSG00000064262	Gimap8	6	48597233	48610874	1	protein_coding	243374	GTPase, IMAP family member 8 [Source:MGI Symbol;Acc:MGI:2685303]	42.83
ENSMUSG00000024251	Thada	17	84590890	84865536	-1	protein_coding	240174	thyroid adenoma associated [Source:MGI Symbol;Acc:MGI:3039623]	43.68
ENSMUSG00000020475	Pgam2	11	5701643	5703736	-1	protein_coding	56012	phosphoglycerate mutase 2 [Source:MGI Symbol;Acc:MGI:1933118]	54.44
ENSMUSG00000037103	Dcaf15	8	86620974	86628672	-1	protein_coding	212123	DDB1 and CUL4 associated factor 15 [Source:MGI Symbol;Acc:MGI:2684420]	55.19
ENSMUSG00000064023	Klk8	7	51052947	51059192	1	protein_coding	259277	kallikrein related-peptidase 8 [Source:MGI Symbol;Acc:MGI:1343327]	50.58
ENSMUSG00000032091	Tmprss4	9	44980979	45012098	-1	protein_coding	214523	transmembrane protease, serine 4 [Source:MGI Symbol;Acc:MGI:2384877]	49.15
ENSMUSG00000024883	Rin1	19	5050808	5057071	1	protein_coding	225870	Ras and Rab interactor 1 [Source:MGI Symbol;Acc:MGI:2385695]	56.85
ENSMUSG00000031780	Ccl17	8	97334353	97335935	1	protein_coding	20295	chemokine (C-C motif) ligand 17 [Source:MGI Symbol;Acc:MGI:1329039]	50.73
ENSMUSG00000027983	Cyp2u1	3	130996343	131006151	-1	protein_coding	71519	cytochrome P450, family 2, subfamily u, polypeptide 1 [Source:MGI Symbol;Acc:MGI:1918769]	48.01
ENSMUSG00000002308	Cd320	17	33980036	33985698	1	protein_coding	54219	CD320 antigen [Source:MGI Symbol;Acc:MGI:1860083]	49.84
ENSMUSG00000046338	Gpat2	2	127250935	127261828	1	protein_coding	215456	glycerol-3-phosphate acyltransferase 2, mitochondrial [Source:MGI Symbol;Acc:MGI:2684962]	52.18
ENSMUSG00000033544	Angptl1	1	158768693	158791209	1	protein_coding	72713	angiopoietin-like 1 [Source:MGI Symbol;Acc:MGI:1919963]	40.58
ENSMUSG00000070357	E030019B06Rik	7	146786979	146802208	-1	protein_coding	212124	RIKEN cDNA E030019B06 gene [Source:MGI Symbol;Acc:MGI:2685016]	52.27
ENSMUSG00000025076	Casp7	19	56471619	56516829	1	protein_coding	12369	caspase 7 [Source:MGI Symbol;Acc:MGI:109383]	47.56
ENSMUSG00000078201	Tmem203	2	25110974	25111811	1	protein_coding	227615	transmembrane protein 203 [Source:MGI Symbol;Acc:MGI:2443597]	57.11
ENSMUSG00000045813	Gm9801	7	69239404	69354365	-1	protein_coding	NA	predicted gene 9801 [Source:MGI Symbol;Acc:MGI:3647139]	45.48
ENSMUSG00000074384	AI429214	8	38056658	38058585	1	protein_coding	621080	expressed sequence AI429214 [Source:MGI Symbol;Acc:MGI:2142538]	43.43
ENSMUSG00000010797	Wnt2	6	17938940	17980585	-1	protein_coding	22413	wingless-related MMTV integration site 2 [Source:MGI Symbol;Acc:MGI:98954]	42.07
ENSMUSG00000049562	Gm962	19	5568025	5571261	1	protein_coding	381201	predicted gene 962 [Source:MGI Symbol;Acc:MGI:2685808]	61.57
ENSMUSG00000048376	F2r	13	96371759	96388414	-1	protein_coding	14062	coagulation factor II (thrombin) receptor [Source:MGI Symbol;Acc:MGI:101802]	46.94
ENSMUSG00000068758	Il3ra	14	15179009	15188004	1	protein_coding	16188	interleukin 3 receptor, alpha chain [Source:MGI Symbol;Acc:MGI:96553]	52.15
ENSMUSG00000031492	Chrnb3	8	28479183	28510201	1	protein_coding	108043	cholinergic receptor, nicotinic, beta polypeptide 3 [Source:MGI Symbol;Acc:MGI:106212]	43.38
ENSMUSG00000035238	Kcnk15	2	163679469	163685482	1	protein_coding	241769	potassium channel, subfamily K, member 15 [Source:MGI Symbol;Acc:MGI:2675209]	52.69
ENSMUSG00000034845	Plvap	8	74021666	74035651	-1	protein_coding	84094	plasmalemma vesicle associated protein [Source:MGI Symbol;Acc:MGI:1890497]	53.67
ENSMUSG00000051599	Pcdhb2	18	37454494	37457267	1	protein_coding	93873	protocadherin beta 2 [Source:MGI Symbol;Acc:MGI:2136735]	48.95
ENSMUSG00000033177	Tmprss7	16	45656430	45693767	-1	protein_coding	208171	transmembrane serine protease 7 [Source:MGI Symbol;Acc:MGI:2686594]	41.51
ENSMUSG00000022899	Slc15a2	16	36750267	36785048	-1	protein_coding	57738	solute carrier family 15 (H+/peptide transporter), member 2 [Source:MGI Symbol;Acc:MGI:1890457]	41.14
ENSMUSG00000043122	A530016L24Rik	12	113727659	113738138	1	protein_coding	319942	RIKEN cDNA A530016L24 gene [Source:MGI Symbol;Acc:MGI:2443020]	53.31
ENSMUSG00000009075	Cabp7	11	4636895	4646781	-1	protein_coding	192650	calcium binding protein 7 [Source:MGI Symbol;Acc:MGI:2183437]	57.44
ENSMUSG00000020014	4930485B16Rik	10	92497441	92544363	-1	protein_coding	NA	predicted gene 872 [Source:MGI Symbol;Acc:MGI:2685718]	42.67
ENSMUSG00000040899	Ccr6	17	8435391	8449992	1	protein_coding	12458	chemokine (C-C motif) receptor 6 [Source:MGI Symbol;Acc:MGI:1333797]	47.64
ENSMUSG00000007035	Msh5	17	35165552	35183671	-1	protein_coding	17687	mutS homolog 5 (E. coli) [Source:MGI Symbol;Acc:MGI:1329021]	48.81
ENSMUSG00000044708	Kcnj10	1	174271341	174304216	1	protein_coding	16513	potassium inwardly-rectifying channel, subfamily J, member 10 [Source:MGI Symbol;Acc:MGI:1194504]	48.88
ENSMUSG00000079414	Gm11110	17	57231458	57245365	-1	protein_coding	NA	predicted gene 11110 [Source:MGI Symbol;Acc:MGI:3779362]	48.72
ENSMUSG00000058126	Tpm3-rs7	14	113713857	113715929	1	protein_coding	NA	tropomyosin 3, related sequence 7 [Source:MGI Symbol;Acc:MGI:99705]	49.34
ENSMUSG00000003559	As3mt	19	46781933	46815585	1	protein_coding	57344	arsenic (+3 oxidation state) methyltransferase [Source:MGI Symbol;Acc:MGI:1929882]	45.19
ENSMUSG00000061815	Rufy4	1	74172115	74194797	1	protein_coding	435626	RUN and FYVE domain containing 4 [Source:MGI Symbol;Acc:MGI:3588214]	48.49
ENSMUSG00000022177	Haus4	14	55160624	55173165	-1	protein_coding	219072	HAUS augmin-like complex, subunit 4 [Source:MGI Symbol;Acc:MGI:1261794]	49.6
ENSMUSG00000032425	4930422I07Rik	9	88442858	88465924	1	protein_coding	71640	zinc finger protein 949 [Source:MGI Symbol;Acc:MGI:1918890]	41.91
ENSMUSG00000045498	Pcdhb3	18	37460453	37464239	1	protein_coding	93874	protocadherin beta 3 [Source:MGI Symbol;Acc:MGI:2136737]	45.29
ENSMUSG00000043719	Col6a6	9	105657872	105730490	-1	protein_coding	245026	collagen, type VI, alpha 6 [Source:MGI Symbol;Acc:MGI:2444259]	45.17
ENSMUSG00000039246	Lyplal1	1	187911610	187941189	-1	protein_coding	226791	lysophospholipase-like 1 [Source:MGI Symbol;Acc:MGI:2385115]	41
ENSMUSG00000029729	Zkscan1	5	138526312	138549050	1	protein_coding	74570	zinc finger with KRAB and SCAN domains 1 [Source:MGI Symbol;Acc:MGI:1921820]	43.43
ENSMUSG00000069911	Fam196b	11	34214822	34322639	1	protein_coding	574403	family with sequence similarity 196, member B [Source:MGI Symbol;Acc:MGI:3643491]	45.17
ENSMUSG00000071984	Fndc1	17	7931433	7997839	-1	protein_coding	68655	fibronectin type III domain containing 1 [Source:MGI Symbol;Acc:MGI:1915905]	44.97
ENSMUSG00000024210	Ip6k3	17	27280914	27304709	-1	protein_coding	271424	inositol hexaphosphate kinase 3 [Source:MGI Symbol;Acc:MGI:3045325]	51.96
ENSMUSG00000024114	Prss41	17	23973752	23981139	-1	protein_coding	71003	protease, serine, 41 [Source:MGI Symbol;Acc:MGI:1918253]	49.61
ENSMUSG00000022620	Arsa	15	89302959	89306545	-1	protein_coding	11883	arylsulfatase A [Source:MGI Symbol;Acc:MGI:88077]	55.19
ENSMUSG00000021510	A530054K11Rik	13	67717938	67738690	-1	protein_coding	212281	RIKEN cDNA A530054K11 gene [Source:MGI Symbol;Acc:MGI:3036250]	40.03
ENSMUSG00000069041	Slc25a31	3	40512777	40529515	1	protein_coding	73333	solute carrier family 25 (mitochondrial carrier; adenine nucleotide translocator), member 31 [Source:MGI Symbol;Acc:MGI:1920583]	38.11
ENSMUSG00000034768	Asb16	11	102130057	102140776	1	protein_coding	217217	ankyrin repeat and SOCS box-containing 16 [Source:MGI Symbol;Acc:MGI:2654437]	48.93
ENSMUSG00000060224	Pyroxd2	19	42800348	42827265	-1	protein_coding	74580	pyridine nucleotide-disulphide oxidoreductase domain 2 [Source:MGI Symbol;Acc:MGI:1921830]	51.15
ENSMUSG00000038422	Hdhd3	4	62160042	62164501	-1	protein_coding	72748	haloacid dehalogenase-like hydrolase domain containing 3 [Source:MGI Symbol;Acc:MGI:1919998]	51.12
ENSMUSG00000033826	Dnahc8	17	30761354	31012209	1	protein_coding	13417	dynein, axonemal, heavy chain 8 [Source:MGI Symbol;Acc:MGI:107714]	45.62
ENSMUSG00000024026	Glo1	17	30729811	30749560	-1	protein_coding	109801	glyoxalase 1 [Source:MGI Symbol;Acc:MGI:95742]	46.65
ENSMUSG00000040629	Mael	1	168131516	168168875	-1	protein_coding	98558	maelstrom homolog (Drosophila) [Source:MGI Symbol;Acc:MGI:2138453]	39.42
ENSMUSG00000020629	Adi1	12	29360096	29367040	1	protein_coding	104923	acireductone dioxygenase 1 [Source:MGI Symbol;Acc:MGI:2144929]	47.65
ENSMUSG00000038274	Fau	19	6057951	6059519	1	protein_coding	14109	Finkel-Biskis-Reilly murine sarcoma virus (FBR-MuSV) ubiquitously expressed (fox derived) [Source:MGI Symbol;Acc:MGI:102547]	53.02
ENSMUSG00000056592	Zfp658	7	50817626	50830831	1	protein_coding	210104	zinc finger protein 658 [Source:MGI Symbol;Acc:MGI:2652821]	45.03
ENSMUSG00000021091	Serpina3n	12	105644939	105652539	1	protein_coding	20716	serine (or cysteine) peptidase inhibitor, clade A, member 3N [Source:MGI Symbol;Acc:MGI:105045]	50.41
ENSMUSG00000030704	Rab6	7	107755924	107789782	1	protein_coding	19346	RAB6A, member RAS oncogene family [Source:MGI Symbol;Acc:MGI:894313]	38.57
ENSMUSG00000054123	Gm9936	5	115307081	115307563	-1	protein_coding	NA	predicted gene 9936 [Source:MGI Symbol;Acc:MGI:3641854]	49.74
ENSMUSG00000044676	Zfp612	8	112603662	112614083	1	protein_coding	234725	zinc finger protein 612 [Source:MGI Symbol;Acc:MGI:2443465]	47.64
ENSMUSG00000041748	AC145736.1	9	103986487	104004890	-1	protein_coding	NA	chemokine (C-C motif) receptor-like 1 [Source:MGI Symbol;Acc:MGI:2181676]	43.91
ENSMUSG00000054579	4930485B16Rik	10	92360067	92403042	-1	protein_coding	NA	RIKEN cDNA 9130219A07 gene [Source:MGI Symbol;Acc:MGI:3642706]	50.17
ENSMUSG00000074064	Mlycd	8	121918778	121935002	1	protein_coding	56690	malonyl-CoA decarboxylase [Source:MGI Symbol;Acc:MGI:1928485]	52.2
ENSMUSG00000035239	Neu3	7	106959949	106976927	-1	protein_coding	50877	neuraminidase 3 [Source:MGI Symbol;Acc:MGI:1355305]	45.61
ENSMUSG00000033585	Ndn	7	69493163	69494814	1	protein_coding	17984	necdin [Source:MGI Symbol;Acc:MGI:97290]	54.6
ENSMUSG00000028393	Alad	4	62170203	62180952	-1	protein_coding	17025	aminolevulinate, delta-, dehydratase [Source:MGI Symbol;Acc:MGI:96853]	51.9
ENSMUSG00000050824	Sstr5	17	25626820	25634198	-1	protein_coding	20609	somatostatin receptor 5 [Source:MGI Symbol;Acc:MGI:894282]	53.87
ENSMUSG00000023236	Scg5	2	113616519	113669278	-1	protein_coding	20394	secretogranin V [Source:MGI Symbol;Acc:MGI:98289]	44.43
ENSMUSG00000027855	Sycp1	3	102622573	102740007	-1	protein_coding	20957	synaptonemal complex protein 1 [Source:MGI Symbol;Acc:MGI:105931]	37.03
ENSMUSG00000030532	Hddc3	7	87488023	87490983	1	protein_coding	68695	HD domain containing 3 [Source:MGI Symbol;Acc:MGI:1915945]	49.61
